# Supplementary material for: Developing a predictive model for blood-brain-barrier permeability to explore relevance of in vitro neurotoxicity data for in vivo risk assessment
Source: Front Toxicol. 2025 Apr 17;7:1535112. doi: 10.3389/ftox.2025.1535112 (PMC12044339; doi:10.3389/ftox.2025.1535112)
Supplement: Supplementary file 1 [file Table1.xlsx]

## Sheet: Table S1
Table S1. Model training chemicals and experimental conditions
Chemical Name	CASRN	Pe (10 -6 cm/s) Average ± S.D. a	Experimental conditions				Source
			pH	Incubation time (h)	Temperature (C)	Stir/Shake/None
2,4-Dibromophenol	615-58-7	9.1 ±1.25	7.4	18	Room temperature	None	Intisiri et al., 2024
Galaxolide	1222-05-5	21 ± 4.3	7.4	18	Room temperature	None	Intisiri et al., 2024
Monoethylhexyl phthalate	4376-20-9	0.18 ± 0.01	7.4	18	Room temperature	None	Intisiri et al., 2024
3-Chlorobenzoic acid	535-80-8	3.62 ± 0.54	7.4	18	Room temperature	None	Intisiri et al., 2024
Alprenolol	13655-52-2	11.2 ± 2.73	7.4	18	Room temperature	None	Intisiri et al., 2024
Ibuprofen	15687-27-1	3.64 ± 0.5	7.4	18	Room temperature	None	Intisiri et al., 2024
Verapamil	52-53-9	9.88 ± 1.81	7.4	18	Room temperature	None	Intisiri et al., 2024
Coumachlor	81-82-3	5.16 ± 0.41	7.4	18	Room temperature	None	Intisiri et al., 2024
2,3,4,5-tetrachlorophenol	4901-51-3	17.1 ± 4.5	7.4	18	Room temperature	None	Intisiri et al., 2024
2,3,4,6-tetrachlorophenol	58-90-2	24 ± 9.8	7.4	18	Room temperature	None	Intisiri et al., 2024
Pentachlorophenol	87-86-5	14.3 ± 3.27	7.4	18	Room temperature	None	Intisiri et al., 2024
Bromoxynil	1689-84-5	0.18 ± 0.03	7.4	18	Room temperature	None	Intisiri et al., 2024
2,4-Dinitrophenol	51-28-5	0.07 ± 0.03	7.4	18	Room temperature	None	Intisiri et al., 2024
2,4,6-Tribromophenol	118-79-6	13.4 ± 3.42	7.4	18	Room temperature	None	Intisiri et al., 2024
2,4-Dichlorophenol	120-83-2	10.6 ± 1.86	7.4	18	Room temperature	None	Intisiri et al., 2024
3,4,5-Trichlorophenol	609-19-8	13.5 ± 3.9	7.4	18	Room temperature	None	Intisiri et al., 2024
4-Chlorophenol	106-48-9	19.5 ± 5.98	7.4	18	Room temperature	None	Intisiri et al., 2024
Pentabromophenol	608-71-9	7.86 ± 1.2	7.4	18	Room temperature	None	Intisiri et al., 2024
Metoprolol	51384-51-1	1.71 ± 0.13	7.4	18	Room temperature	None	Intisiri et al., 2024
Lidocaine	137-58-6	16.5 ± 3.3	7.4	18	Room temperature	None	Intisiri et al., 2024
Propranolol	525-66-6	6.83 ± 0.99	7.4	18	Room temperature	None	Intisiri et al., 2024
Warfarin	81-81-2	0.86 ± 0.04	7.4	18	Room temperature	None	Intisiri et al., 2024
Carbamazepine	298-46-4	10.1 ± 2.01	7.4	18	Room temperature	None	Intisiri et al., 2024
Diethyl phthalate	84-66-2	23.1 ± 7.2	7.4	18	Room temperature	None	Intisiri et al., 2024
Neutral red	553-24-2	8.28 ± 1.27	7.4	18	Room temperature	None	Intisiri et al., 2024
Vanillin	121-33-5	11.7 ± 1.22	7.4	18	Room temperature	None	Intisiri et al., 2024
Rhodamine 6G	989-38-8	1.7 ± 0.23	7.4	18	Room temperature	None	Intisiri et al., 2024
Fluoxetine	54910-89-3	11.1 ± 2.49	7.4	18	Room temperature	None	Intisiri et al., 2024
Bisphenol A	80-05-7	20 ± 4	7.4	18	Room temperature	None	Intisiri et al., 2024
Paraquat dichloride	1910-42-5	0.31 ± 0.01	7.4	18	Room temperature	None	Intisiri et al., 2024
Agmatine	306-60-5	0.0033 ± 0.0006	7.4	18	Room temperature	None	Vucicevic et al., 2015
Amiloride	2609-46-3	0.00083 ± 0a	7.4	18	Room temperature	None	Vucicevic et al., 2015
Brimonidine	59803-98-4	1.78 ± 0.11	7.4	18	Room temperature	None	Vucicevic et al., 2015
Bromazepam	1812-30-2	1.94 ± 0.03	7.4	18	Room temperature	None	Vucicevic et al., 2015
Citalopram	59729-33-8	9.45 ± 0.79	7.4	18	Room temperature	None	Vucicevic et al., 2015
Clonazepam	1622-61-3	3.98 ± 0.88	7.4	18	Room temperature	None	Vucicevic et al., 2015
Clozapine	5786-21-0	8.34 ± 0.86	7.4	18	Room temperature	None	Vucicevic et al., 2015
Efaroxan	89197-32-0	4.92 ± 0.77	7.4	18	Room temperature	None	Vucicevic et al., 2015
Fluoxetine	54910-89-3	9.89 ± 0.89	7.4	18	Room temperature	None	Vucicevic et al., 2015
Guanabenz	5051-62-7	5.67 ± 0.72	7.4	18	Room temperature	None	Vucicevic et al., 2015
Guanfacine	29110-47-2	5.21 ± 0.78	7.4	18	Room temperature	None	Vucicevic et al., 2015
Harmane	486-84-0	7.48 ± 0.9	7.4	18	Room temperature	None	Vucicevic et al., 2015
Harmine	442-51-3	7.17 ± 1.29	7.4	18	Room temperature	None	Vucicevic et al., 2015
Idazoxan	79944-58-4	5.08 ± 0a	7.4	18	Room temperature	None	Vucicevic et al., 2015
Clonidine	4205-90-7	3.67 ± 0.36	7.4	18	Room temperature	None	Vucicevic et al., 2015
Xylometazoline	526-36-3	8.88 ± 0.08	7.4	18	Room temperature	None	Vucicevic et al., 2015
Lamotrigine	84057-84-1	0.97 ± 0a	7.4	18	Room temperature	None	Vucicevic et al., 2015
Levetiracetam	102767-28-2	0.06 ± 0a	7.4	18	Room temperature	None	Vucicevic et al., 2015
Levomepromazine	60-99-1	8.38 ± 0.01	7.4	18	Room temperature	None	Vucicevic et al., 2015
Lorazepam	846-49-1	8.35 ± 0.34	7.4	18	Room temperature	None	Vucicevic et al., 2015
Maprotiline	10262-69-8	5.99 ± 0.62	7.4	18	Room temperature	None	Vucicevic et al., 2015
Mianserin	24219-97-4	9.08 ± 0.11	7.4	18	Room temperature	None	Vucicevic et al., 2015
Moxonidine	75438-57-2	1.86 ± 0.07	7.4	18	Room temperature	None	Vucicevic et al., 2015
Naphazoline	835-31-4	4.31 ± 0.24	7.4	18	Room temperature	None	Vucicevic et al., 2015
Oxazepam	604-75-1	8.23 ± 0.57	7.4	18	Room temperature	None	Vucicevic et al., 2015
Oxymetazoline	1491-59-4	2.02 ± 0.11	7.4	18	Room temperature	None	Vucicevic et al., 2015
Olanzapine	132539-06-1	5.51 ± 0.07	7.4	18	Room temperature	None	Vucicevic et al., 2015
Prazepam	2955-38-6	8.61 ± 0.41	7.4	18	Room temperature	None	Vucicevic et al., 2015
Reserpine	50-55-5	2.75 ± 0.25	7.4	18	Room temperature	None	Vucicevic et al., 2015
Rilmenidine	54187-04-1	7.26 ± 0.68	7.4	18	Room temperature	None	Vucicevic et al., 2015
Risperidone	106266-06-2	3.81 ± 0.12	7.4	18	Room temperature	None	Vucicevic et al., 2015
Sertraline	79617-96-2	6.66 ± 0.64	7.4	18	Room temperature	None	Vucicevic et al., 2015
Tetrahydrozoline	84-22-0	3.23 ± 0.19	7.4	18	Room temperature	None	Vucicevic et al., 2015
Tizanidine	51322-75-9	3.39 ± 0.17	7.4	18	Room temperature	None	Vucicevic et al., 2015
Topiramate	97240-79-4	0.54 ± 0.11	7.4	18	Room temperature	None	Vucicevic et al., 2015
Tramazoline	1082-57-1	3.92 ± 0.01	7.4	18	Room temperature	None	Vucicevic et al., 2015
Venlafaxine	93413-69-5	13.35 ± 0.93	7.4	18	Room temperature	None	Vucicevic et al., 2015
Viloxazine	46817-91-8	6.47 ± 0.15	7.4	18	Room temperature	None	Vucicevic et al., 2015
Ziprasidone	146939-27-7	8.27 ± 0.66	7.4	18	Room temperature	None	Vucicevic et al., 2015
Alprazolam	28981-97-7	5.4 ± 0a	7.4	18	Room temperature	None	Di et al., 2003
Caffeine	58-08-2	1.3 ± 0a	7.4	18	Room temperature	None	Di et al., 2003
Chlorpromazine	50-53-3	6.5 ± 0a	7.4	18	Room temperature	None	Di et al., 2003
Clobazam	22316-47-8	17 ± 0a	7.4	18	Room temperature	None	Di et al., 2003
Desipramine	50-47-5	12 ± 0a	7.4	18	Room temperature	None	Di et al., 2003
Diazepam	439-14-5	16 ± 0a	7.4	18	Room temperature	None	Di et al., 2003
Beta-estradiol	50-28-2	12 ± 0a	7.4	18	Room temperature	None	Di et al., 2003
Imipramine	50-49-7	13 ± 0a	7.4	18	Room temperature	None	Di et al., 2003
Progesterone	57-83-0	9.3 ± 0a	7.4	18	Room temperature	None	Di et al., 2003
Promazine	58-40-2	8.8 ± 0a	7.4	18	Room temperature	None	Di et al., 2003
Testosterone	58-22-0	17 ± 0a	7.4	18	Room temperature	None	Di et al., 2003
Thiopental	76-75-5	18 ± 0a	7.4	18	Room temperature	None	Di et al., 2003
Aldosterone	52-39-1	1.2 ± 0a	7.4	18	Room temperature	None	Di et al., 2003
Astemizole	68844-77-9	11 ± 0a	7.4	18	Room temperature	None	Di et al., 2003
Atenolol	29122-68-7	0.8 ± 0a	7.4	18	Room temperature	None	Di et al., 2003
Hydrocortisone	50-23-7	1.9 ± 0a	7.4	18	Room temperature	None	Di et al., 2003
Dopamine	51-61-6	0.2 ± 0a	7.4	18	Room temperature	None	Di et al., 2003
Enoxacin	74011-58-8	0.9 ± 0a	7.4	18	Room temperature	None	Di et al., 2003
Isoxicam	34552-84-6	0.3 ± 0a	7.4	18	Room temperature	None	Di et al., 2003
Lomefloxacin	98079-51-7	1.1 ± 0a	7.4	18	Room temperature	None	Di et al., 2003
Corticosterone	50-22-6	5.1 ± 0a	7.4	18	Room temperature	None	Di et al., 2003
Norfloxacin	70458-96-7	0.1 ± 0a	7.4	18	Room temperature	None	Di et al., 2003
Ofloxacin	82419-36-1	0.8 ± 0a	7.4	18	Room temperature	None	Di et al., 2003
Piroxicam	36322-90-4	2.5 ± 0a	7.4	18	Room temperature	None	Di et al., 2003
Tenoxicam	59804-37-4	0.1 ± 0a	7.4	18	Room temperature	None	Di et al., 2003
Acetylsalicylic acid	50-78-2	69.2 ± 1.02	7.4	18	Room temperature	Shaken	Muller et al., 2015
Amitriptyline	50-48-6	0.169 ± 1.1	7.4	18	Room temperature	Shaken	Muller et al., 2015
Bupropion	34911-55-2	0.891 ± 1.1	7.4	18	Room temperature	Shaken	Muller et al., 2015
Buspirone	36505-84-7	0.195 ± 1.04	7.4	18	Room temperature	Shaken	Muller et al., 2015
Diclofenac	15307-86-5	2.63 ± 1.02	7.4	18	Room temperature	Shaken	Muller et al., 2015
Diphenhydramine	58-73-1	0.165 ± 1.07	7.4	18	Room temperature	Shaken	Muller et al., 2015
Fentanyl	437-38-7	0.371 ± 1.23	7.4	18	Room temperature	Shaken	Muller et al., 2015
Hydroxyzine	68-88-2	0.155 ± 1.04	7.4	18	Room temperature	Shaken	Muller et al., 2015
Indomethacin	53-86-1	1.41 ± 1.04	7.4	18	Room temperature	Shaken	Muller et al., 2015
Nortriptyline	72-69-5	0.166 ± 1.1	7.4	18	Room temperature	Shaken	Muller et al., 2015
Phenytoin	57-41-0	0.12 ± 1.07	7.4	18	Room temperature	Shaken	Muller et al., 2015
Quetiapine	111974-69-7	0.162 ± 1.07	7.4	18	Room temperature	Shaken	Muller et al., 2015
a: Di et al., 2003 and Vizseralek et al, 2014 only provided avereage values for measured Pe.

## Sheet: Table S2
Table S2. Training set chemicals predicted and measured permeability with physiochemical properties
Chemical Name	CASRN	Predicted Pe (10-6 cm/s)	Measured Pe (10-6 cm/s) Average ± S.D. a	Source	LogKowb	Water Solubilityb (mol/L)	Vapor pressureb (mmHg)
2,4-Dibromophenol	615-58-7	10.54	9.1 ±1.25	Intisiri et al., 2024	3.22	0.00627	0.0271
Galaxolide	1222-05-5	26.68	21 ± 4.3	Intisiri et al., 2024	5.9	6.77e-06	0.000545
Monoethylhexyl phthalate	4376-20-9	3.67	0.18 ± 0.01	Intisiri et al., 2024	4.64	0.000341	5.02e-07
3-Chlorobenzoic acid	535-80-8	2.58	3.62 ± 0.54	Intisiri et al., 2024	2.68	0.00277	0.000755
Alprenolol	13655-52-2	1.72	11.2 ± 2.73	Intisiri et al., 2024	8.35	0.00372	2.94e-06
Ibuprofen	15687-27-1	2.38	3.64 ± 0.5	Intisiri et al., 2024	3.74	0.000194	0.00283
Verapamil	52-53-9	4.23	9.88 ± 1.81	Intisiri et al., 2024	3.79	1.42e-05	6.08e-10
Coumachlor	81-82-3	5.4	5.16 ± 0.41	Intisiri et al., 2024	3.29	2.91e-06	4.41e-09
2,3,4,5-tetrachlorophenol	4901-51-3	9.39	17.1 ± 4.5	Intisiri et al., 2024	4.21	0.000249	0.00135
2,3,4,6-tetrachlorophenol	58-90-2	7.48	24 ± 9.8	Intisiri et al., 2024	4.45	9.96e-05	0.000666
Pentachlorophenol	87-86-5	9.92	14.3 ± 3.27	Intisiri et al., 2024	5.12	0.000969	0.00011
Bromoxynil	1689-84-5	0.74	0.18 ± 0.03	Intisiri et al., 2024	3.03	0.000432	4.72e-08
2,4-Dinitrophenol	51-28-5	0.14	0.07 ± 0.03	Intisiri et al., 2024	1.67	0.00628	0.00039
2,4,6-Tribromophenol	118-79-6	8.61	13.4 ± 3.42	Intisiri et al., 2024	4.13	0.00154	0.00809
2,4-Dichlorophenol	120-83-2	12.7	10.6 ± 1.86	Intisiri et al., 2024	3.06	0.0277	0.09
3,4,5-Trichlorophenol	609-19-8	12.46	13.5 ± 3.9	Intisiri et al., 2024	4.01	0.000324	0.00809
4-Chlorophenol	106-48-9	17.84	19.5 ± 5.98	Intisiri et al., 2024	2.39	0.191	0.089
Pentabromophenol	608-71-9	6.08	7.86 ± 1.2	Intisiri et al., 2024	5.82	0.000197	9.23e-05
Metoprolol	51384-51-1	1.77	1.71 ± 0.13	Intisiri et al., 2024	1.88	0.0632	7.46e-07
Lidocaine	137-58-6	7.54	16.5 ± 3.3	Intisiri et al., 2024	2.35	0.0176	1.46e-05
Propranolol	525-66-6	5.73	6.83 ± 0.99	Intisiri et al., 2024	3.48	0.00106	6.2e-08
Warfarin	81-81-2	3.99	0.86 ± 0.04	Intisiri et al., 2024	2.7	0.000209	1.16e-07
Carbamazepine	298-46-4	22.84	10.1 ± 2.01	Intisiri et al., 2024	2.45	0.000491	0.000204
Diethyl phthalate	84-66-2	7.72	23.1 ± 7.2	Intisiri et al., 2024	2.45	0.00467	0.0021
Neutral red	553-24-2	2.58	8.28 ± 1.27	Intisiri et al., 2024	2.48	0.000494	4.08e-10
Vanillin	121-33-5	4.5	11.7 ± 1.22	Intisiri et al., 2024	1.21	0.0723	0.000118
Rhodamine 6G	989-38-8	9.56	1.7 ± 0.23	Intisiri et al., 2024	1.21	9.12e-07	1.02e-09
Fluoxetine	54910-89-3	25.05	11.1 ± 2.49	Intisiri et al., 2024	4.05	0.000195	1.24e-06
Bisphenol A	80-05-7	6.93	20 ± 4	Intisiri et al., 2024	3.32	0.000855	1.07e-06
Paraquat dichloride	1910-42-5	14.27	0.31 ± 0.01	Intisiri et al., 2024	-4.5	2.72	0.000457
Agmatine	306-60-5	0.032	0.0033 ± 0.0006	Vucicevic et al., 2015	-1.13	2.39	0.026
Amiloride	2609-46-3	0.0018	0.00083a	Vucicevic et al., 2015	0.226	0.00621	1.17e-10
Brimonidine	59803-98-4	3.42	1.78 ± 0.11	Vucicevic et al., 2015	1.25	0.00471	4.81e-8
Bromazepam	1812-30-2	4.3	1.94 ± 0.03	Vucicevic et al., 2015	1.87	0.000331	3.01e-09
Citalopram	59729-33-8	7.57	9.45 ± 0.79	Vucicevic et al., 2015	3.04	7.89e-05	6.64e-08
Clonazepam	1622-61-3	1.96	3.98 ± 0.88	Vucicevic et al., 2015	2.41	0.000316	3.37e-10
Clozapine	5786-21-0	13.95	8.34 ± 0.86	Vucicevic et al., 2015	3.23	0.000299	3.73e-09
Efaroxan	89197-32-0	3.71	4.92 ± 0.77	Vucicevic et al., 2015	2.76	1.26e-3	6.10E-6
Fluoxetine	54910-89-3	25.05	9.89 ± 0.89	Vucicevic et al., 2015	4.05	0.000195	1.24e-06
Guanabenz	5051-62-7	9.26	5.67 ± 0.72	Vucicevic et al., 2015	1.93	0.00252	1.74e-05
Guanfacine	29110-47-2	1.76	5.21 ± 0.78	Vucicevic et al., 2015	1.48	0.0036	2.88e-09
Harmane	486-84-0	5.72	7.48 ± 0.9	Vucicevic et al., 2015	3.1	1.82	3.68E-6
Harmine	442-51-3	3.09	7.17 ± 1.29	Vucicevic et al., 2015	3.56	1.84	4.15E-07
Idazoxan	79944-58-4	2.52	5.08a	Vucicevic et al., 2015	1.63	0.0052	3.16E-06
Clonidine	4205-90-7	6.71	3.67 ± 0.36	Vucicevic et al., 2015	1.59	0.794	0.000123
Xylometazoline	526-36-3	16.1	8.88 ± 0.08	Vucicevic et al., 2015	4.64	0.000165	2.89e-05
Lamotrigine	84057-84-1	0.8	0.97 ± 0a	Vucicevic et al., 2015	2.57	4.06E-03	3.66e-09
Levetiracetam	102767-28-2	0.14	0.06 ± 0a	Vucicevic et al., 2015	-0.68	0.216	8.05E-06
Levomepromazine	60-99-1	4.7	8.38 ± 0.01	Vucicevic et al., 2015	4.68	6.13e-05	2.82e-08
Lorazepam	846-49-1	5.48	8.35 ± 0.34	Vucicevic et al., 2015	2.39	0.00025	1.33e-10
Maprotiline	10262-69-8	16.4	5.99 ± 0.62	Vucicevic et al., 2015	4.56	8.17e-05	5.42E-07
Mianserin	24219-97-4	13.67	9.08 ± 0.11	Vucicevic et al., 2015	4.24	0.000309	4.01e-07
Moxonidine	75438-57-2	2.31	1.86 ± 0.07	Vucicevic et al., 2015	0.9	0.0185	6.66e-06
Naphazoline	835-31-4	7.27	4.31 ± 0.24	Vucicevic et al., 2015	2.67	0.000442	9.94e-07
Oxazepam	604-75-1	4.94	8.23 ± 0.57	Vucicevic et al., 2015	2.24	0.000112	2.13e-10
Oxymetazoline	1491-59-4	6.42	2.02 ± 0.11	Vucicevic et al., 2015	4	0.00022	3.97e-07
Olanzapine	132539-06-1	3.68	5.51 ± 0.07	Vucicevic et al., 2015	3	0.00021	6.97e-09
Prazepam	2955-38-6	16.57	8.61 ± 0.41	Vucicevic et al., 2015	3.73	3.19e-05	1.77e-09
Reserpine	50-55-5	0.52	2.75 ± 0.25	Vucicevic et al., 2015	3.53	0.00012	5.41e-11
Rilmenidine	54187-04-1	3.79	7.26 ± 0.68	Vucicevic et al., 2015	1.24	0.148	0.000892
Risperidone	106266-06-2	6.06	3.81 ± 0.12	Vucicevic et al., 2015	3.53	3.50E-05	4.53e-09
Sertraline	79617-96-2	8.9	6.66 ± 0.64	Vucicevic et al., 2015	5.01	1.48e-05	3.02E-07
Tetrahydrozoline	84-22-0	1.81	3.23 ± 0.19	Vucicevic et al., 2015	2.63	0.000825	4.64e-06
Tizanidine	51322-75-9	2.29	3.39 ± 0.17	Vucicevic et al., 2015	1.36	0.00224	8.96e-07
Topiramate	97240-79-4	0.88	0.54 ± 0.11	Vucicevic et al., 2015	1.26	0.81	7.73e-06
Tramazoline	1082-57-1	2.34	3.92 ± 0.01	Vucicevic et al., 2015	1.47	0.00156	1.27e-05
Venlafaxine	93413-69-5	4.83	13.35 ± 0.93	Vucicevic et al., 2015	3.12	0.00194	7.59e-07
Viloxazine	46817-91-8	2.56	6.47 ± 0.15	Vucicevic et al., 2015	1.4	0.0483	1.85E-05
Ziprasidone	146939-27-7	9.38	8.27 ± 0.66	Vucicevic et al., 2015	3.86	5.09e-05	2.43e-09
Alprazolam	28981-97-7	16.48	5.4a	Di et al., 2003	2.12	0.000251	3.19e-09
Caffeine	58-08-2	2.46	1.3a	Di et al., 2003	0.07	0.112	1.61E-06
Chlorpromazine	50-53-3	8.29	6.5a	Di et al., 2003	5.41	7.01E-06	8.59E-08
Clobazam	22316-47-8	11.26	17a	Di et al., 2003	2.12	2.36E-04	2.69E-08
Desipramine	50-47-5	10.33	12a	Di et al., 2003	4.9	0.000204	3.49E-07
Diazepam	439-14-5	8.88	16a	Di et al., 2003	2.91	0.000175	2.74e-08
Beta-estradiol	50-28-2	6.06	12a	Di et al., 2003	3.93	1.40E-05	1.02e-08
Imipramine	50-49-7	21.03	13a	Di et al., 2003	4.8	5.33e-05	1.2e-06
Progesterone	57-83-0	10.48	9.3a	Di et al., 2003	3.87	3.46e-05	1.47e-07
Promazine	58-40-2	8.68	8.8a	Di et al., 2003	4.68	5e-05	3.39e-07
Testosterone	58-22-0	9.49	17a	Di et al., 2003	3.32	9.06E-05	1.37e-07
Thiopental	76-75-5	1.15	18a	Di et al., 2003	2.85	0.000437	1.45e-08
Aldosterone	52-39-1	1.7	1.2a	Di et al., 2003	0.962	0.000141	4.84e-09
Astemizole	68844-77-9	7.86	11a	Di et al., 2003	5.87	2.7e-06	1.42E-09
Atenolol	29122-68-7	0.41	0.8a	Di et al., 2003	0.16	0.053	9.64E-09
Hydrocortisone	50-23-7	1.71	1.9a	Di et al., 2003	1.61	0.000993	2.44e-10
Dopamine	51-61-6	0.13	0.2a	Di et al., 2003	-0.98	0.0653	6.74e-05
Enoxacin	74011-58-8	0.51	0.9a	Di et al., 2003	-0.2	0.0107	5.99e-10
Isoxicam	34552-84-6	0.82	0.3a	Di et al., 2003	2.83	0.000727	9.6e-11
Lomefloxacin	98079-51-7	1.24	1.1a	Di et al., 2003	-0.3	0.00293	2.88e-09
Corticosterone	50-22-6	2.93	5.1a	Di et al., 2003	1.94	0.000575	1.44e-09
Norfloxacin	70458-96-7	0.73	0.1a	Di et al., 2003	-1.03	0.279	1.18e-09
Ofloxacin	82419-36-1	0.73	0.8a	Di et al., 2003	-0.39	0.0776	4.85e-08
Piroxicam	36322-90-4	0.83	2.5a	Di et al., 2003	2.52	7.53E-05	1.53e-10
Tenoxicam	59804-37-4	0.37	0.1a	Di et al., 2003	1.56	0.000133	1.33e-10
Acetylsalicylic acid	50-78-2	0.57	69.2 ± 1.02	Muller et al., 2015	1.19	2.34E-02	2.52E-05
Amitriptyline	50-48-6	36.64	0.169 ± 1.1	Muller et al., 2015	4.92	2.85e-05	7.23e-07
Bupropion	34911-55-2	13.03	0.891 ± 1.1	Muller et al., 2015	3.47	0.000561	6.83e-05
Buspirone	36505-84-7	10.44	0.195 ± 1.04	Muller et al., 2015	2.63	0.000539	4.93e-09
Diclofenac	15307-86-5	1.02	2.63 ± 1.02	Muller et al., 2015	4.51	6.41e-06	6.3e-08
Diphenhydramine	58-73-1	16.33	0.165 ± 1.07	Muller et al., 2015	3.27	0.00144	5.58E-05
Fentanyl	437-38-7	21.12	0.371 ± 1.23	Muller et al., 2015	4.05	0.000591	2.69e-08
Hydroxyzine	68-88-2	35.64	0.155 ± 1.04	Muller et al., 2015	2.53	0.00319	3.85e-09
Indomethacin	53-86-1	5.69	1.41 ± 1.04	Muller et al., 2015	4.27	8.54e-06	7.61e-09
Nortriptyline	72-69-5	18.56	0.166 ± 1.1	Muller et al., 2015	4.51	8.04e-05	3.86e-07
Phenytoin	57-41-0	5.07	0.12 ± 1.07	Muller et al., 2015	2.37	0.000109	2.81e-09
Quetiapine	111974-69-7	6.34	0.162 ± 1.07	Muller et al., 2015	2.15	1.33E-04	4.89e-08
a: Only avereage values for measured Pe were provided.
b: Values originate from EPA Comptox.

## Sheet: Table S3
Table S3. Prediction set chemicals predicted permeability with physiochemical properties
Chemical Name	CASRN	Predicted Pe (10-6 cm/s)	LogKowa	Water Solubilitya (mol/L)	Vapor pressurea (mmHg)
Aldicarb	116-06-3	0.45	-0.07	0.113	1.61e-06
O-Ethyl O-(4-nitrophenyl) phenylphosphonothioate	2104-64-5	2.34	4.78	6.91e-06	9.5e-07
Endrin	72-20-8	17.6	5.4	6.24e-07	5.89e-06
Fenamiphos	22224-92-6	4.39	3.23	0.00111	1e-06
Methyl parathion	298-00-0	1.09	2.86	0.000177	3.5e-06
Disulfoton	298-04-4	7.26	4.02	6.71e-05	9.75e-05
Dichlorvos	62-73-7	2.49	1.43	5.27E-2	0.0158
Methamidophos	10265-92-6	8.15	-0.8	5.2	3.53e-05
Ethion	563-12-2	4.91	5.07	4.65e-06	1.5e-06
Dimethoate	60-51-5	0.72	0.78	0.144	1.87e-05
Merphos oxide	78-48-8	6.5	5.7	6.01e-06	5.3e-06
Acephate	30560-19-1	0.15	-0.85	4.42	1.7e-06
2,4-Dinitrotoluene	121-14-2	0.31	1.98	0.00129	0.000147
Naled	300-76-5	2.24	1.38	0.0035	0.0002
Malathion	121-75-5	0.66	2.36	0.000438	3.38e-06
Pirimiphos-methyl	29232-93-7	4.2	4.2	3.67e-05	1.5e-05
Baygon	114-26-1	2.18	1.52	0.00895	9.68e-06
Carbofuran	1563-66-2	2.14	1.97	0.00182	4.85e-06
Phosmet	732-11-6	1.39	2.78	6.75e-05	4.9e-07
Danitol	39515-41-8	15.1	5.7	6.54e-07	3.84e-06
Benzidine	92-87-5	12.4	1.34	0.00183	9.05e-06
Chlorobenzilate	510-15-6	11.06	4.74	3.53e-05	2.2e-06
Mepiquat chloride	24307-26-4	2.21	-2.82	3.34	0.148
a: Values originate from EPA Comptox.

## Sheet: Table S4
Table S4. ToxCast neurotoxic assay summaries
Chemical		Aldicarb	O-Ethyl O-(4-nitrophenyl) phenylphosphonothioate	Endrin	Fenamiphos	Methyl parathion	Disulfoton	Dichlorvos	Dimethoate	Ethion	Methamidophos	Merphos oxide	Acephate	2,4-Dinitrotoluene	Naled	Malathion	Pirimiphos-methyl	Baygon	Carbofuran	Phosmet	Danitol	Benzidine	Chlorobenzilate	Mepiquat chloride
Cytotox limit		1000	1000	27.2*	1000	46.011*	1000	1000	1000	1000	1000	1000	1000	1000	68.224*	62.094*	1000	1000	1000	1000	62.419*	1000	43.661*	1000
Geomean of neurotoxicity		2.69954	24.96	0.260358	19.5735	17.7474	5.15862	4.77795	39.5297	22.1717	15	53.6898	0.430302	9.71693	10.2285	13.0911	48.1393	5.09	7.49926	32.0866	2.76949	19.0648	14.33	5.57576
Assay results	CCTE_Mundy_HCI_Cortical_NOG_BPCount					23.3						92.91			30.42	15
	CCTE_Mundy_HCI_Cortical_NOG_NeuriteCount					28.77						94.2			31.54		93.58
	CCTE_Mundy_HCI_Cortical_NOG_NeuriteLength					27.99						93.46			29.37		93.54
	CCTE_Mundy_HCI_Cortical_NOG_NeuronCount					2.98						93.81			30.17	27.56	91.81
	CCTE_Mundy_HCI_Cortical_Synap&Neur_Matur_BPCount								50			50			50	50	67.03
	CCTE_Mundy_HCI_Cortical_Synap&Neur_Matur_NeuriteCount								50
	CCTE_Mundy_HCI_Cortical_Synap&Neur_Matur_NeuriteLength					15			50			50			32.51	61.96	78.79
	CCTE_Mundy_HCI_Cortical_Synap&Neur_Matur_NeuriteSpotCountPerNeuron					15			50			66.35			50	50	92.19
	CCTE_Mundy_HCI_Cortical_Synap&Neur_Matur_NeuronCount					22.18			50			96.17				50	9.92
	CCTE_Mundy_HCI_Cortical_Synap&Neur_Matur_SynapseCount								50			74.36			23.24	50
	CCTE_Mundy_HCI_hN2_NOG_BPCount																70.75			50
	CCTE_Mundy_HCI_hN2_NOG_NeuriteCount																92.23			68.62
	CCTE_Mundy_HCI_hN2_NOG_NeuriteLength																75.09			50
	CCTE_Mundy_HCI_hN2_NOG_NeuronCount															50	50			50
	CCTE_Mundy_HCI_hNP1_Casp3_7											36.07			0.59		77.18
	CCTE_Mundy_HCI_hNP1_CellTiter											66.87			17.79		69.72
	CCTE_Mundy_HCI_hNP1_Pro_ResponderAvgInten											50			13.97
	CCTE_Shafer_MEA_acute_burst_duration_mean			1.05
	CCTE_Shafer_MEA_acute_burst_percentage_mean			0.02	37.01					20			0.79								1.28
	CCTE_Shafer_MEA_acute_burst_percentage_std												3.12
	CCTE_Shafer_MEA_acute_cross_correlation_area			0.01																	0.65
	CCTE_Shafer_MEA_acute_cross_correlation_HWHM			0.09	36.15		8.93			38.08											13.35
	CCTE_Shafer_MEA_acute_firing_rate_mean		24.97	1.4	10.21
	CCTE_Shafer_MEA_acute_interburst_interval_mean												0.05								0.31
	CCTE_Shafer_MEA_acute_LDH												0.01
	CCTE_Shafer_MEA_acute_network_burst_percentage									27.02											1.54
	CCTE_Shafer_MEA_acute_per_burst_spike_number_mean			0.49									0.12								0.44
	CCTE_Shafer_MEA_acute_per_network_burst_electrodes_number_mean						2.98			11.81											0.12
	CCTE_Shafer_MEA_acute_per_network_burst_spike_number_mean			0.36																	0.07
	CCTE_Shafer_MEA_acute_per_network_burst_spike_number_std									20			0.3
	CCTE_Shafer_MEA_acute_spike_number		24.95	1.38	10.21
	CCTE_Shafer_MEA_acute_synchrony_index			0.02						24.44			0.8								1.03
	CCTE_Shafer_MEA_dev_AB					27.93			50			50			7.73	22.79	50			31.67	1.98
	CCTE_Shafer_MEA_dev_active_electrodes_number					20.15			18.9			34.27			7.62	6.38	33.04		17	61.12	18.82			15
	CCTE_Shafer_MEA_dev_burst_duration_mean														9.06
	CCTE_Shafer_MEA_dev_burst_rate								78.21			71.44			7.93	2.98				61.39
	CCTE_Shafer_MEA_dev_bursting_electrodes_number					15			21.9			31.99			6.36	4.62	30.47		15.03	32.56	15.42
	CCTE_Shafer_MEA_dev_correlation_coefficient_mean					22.98			15			29.55	0.95		8.49	10.63	27.38			19.22	3.77
	CCTE_Shafer_MEA_dev_firing_rate_mean								79.65			66.44			7.31	20.06
	CCTE_Shafer_MEA_dev_inter_network_spike_interval_mean														2.15	10.24
	CCTE_Shafer_MEA_dev_interburst_interval_mean											63.45			8.78	16.85	90.7				13.73
	CCTE_Shafer_MEA_dev_LDH					24.66		3.28	27.82			27.3			6.64	19.94	29.18			27.28	19.23
	CCTE_Shafer_MEA_dev_mutual_information_norm								50				15		4.85	3.88	21.76			27.42	1.01
	CCTE_Shafer_MEA_dev_network_spike_duration_std											41.31			4.26	9.04	34.88
	CCTE_Shafer_MEA_dev_network_spike_number														3.48	11.69					0.51
	CCTE_Shafer_MEA_dev_network_spike_peak					28.09			50		15	31.75			9.05	11.6	30.75		10	45.09	13.51			15
	CCTE_Shafer_MEA_dev_per_burst_interspike_interval											50			9.62	3.71
	CCTE_Shafer_MEA_dev_per_burst_spike_percent								27.86			31.11			7.85	15	30.9		15.47	32.79	12.62
	CCTE_Shafer_MEA_dev_per_network_spike_spike_number_mean	0.55				28.14			50			50			8.92	13.22	29.53			31.77	10
	CCTE_Shafer_MEA_dev_per_network_spike_spike_percent								15			68.32			8.6	11.02	27.97			20.42	4.53
	CCTE_Shafer_MEA_dev_spike_duration_mean								50			50			8.37	4.76	50		10	36.13	16.67			15
	IUF_NPC2-5_cytotoxicity_120hr																							0.09
	IUF_NPC5_oligodendrocyte_differentiation_120hr															1.98
	NVS_ENZ_rACFSKBinding														18.74
	NVS_ENZ_rAChE	13.25						6.96							1.04			5.09	0.45
	NVS_ENZ_rCNOS																			3.69
	NVS_ENZ_rMAOAC													4.96								19.88
	NVS_ENZ_rMAOBP													9.72
	NVS_GPCR_bAdoR_NonSelective														25	10.23
	NVS_GPCR_gOpiateK				20.6										35.34
	NVS_GPCR_hAdoRA1															6.19				20.09
	NVS_GPCR_hAT1														14.88
	NVS_GPCR_rH3														5.66
	NVS_GPCR_rOpiate_NonSelective																			34.02
	NVS_GPCR_rSST			11.11
	NVS_LGIC_hNNR_NBungSens																							13.57
	NVS_LGIC_rNNR_BungSens																							7.29
	NVS_OR_gSIGMA_NonSelective					5.29										11.94						25
	NVS_TR_gDAT					20.88															19.55	17.16	14.33
	NVS_TR_rNET																					15.49
	NVS_TR_rSERT					14.75
	NVS_TR_rVMAT2													19.03
*Cytotox limit is median

## Sheet: Table S5
Table S5. ToxCast neurotoxic assay descriptions
Assay Type	Organism	Tissue	Description
CCTE_Mundy_HCI_Cortical_NOG_BPCount	Rat	Cortical	CCTE_Mundy_HCI_Cortical_NOG_BPCount is one of four components of the CCTE_Mundy_HCI_Cortical_NOG assay. It measures neurite outgrowth related to the number of branch points using HCS Fluorescent Imaging.
CCTE_Mundy_HCI_Cortical_NOG_NeuriteCount	Rat	Cortical	CCTE_Mundy_HCI_Cortical_NOG_NeuriteCount is one of four components of the CCTE_Mundy_HCI_Cortical_NOG assay. It measures neurite outgrowth related to the number of neurites using HCS Fluorescent Imaging.
CCTE_Mundy_HCI_Cortical_NOG_NeuriteLength	Rat	Cortical	CCTE_Mundy_HCI_Cortical_NOG_NeuriteLength is one of four components of the CCTE_Mundy_HCI_Cortical_NOG assay. It measures neurite outgrowth related to the neurite length using HCS Fluorescent Imaging.
CCTE_Mundy_HCI_Cortical_NOG_NeuronCount	Rat	Cortical	CCTE_Mundy_HCI_Cortical_NOG_NeuronCount is one of four components of the CCTE_Mundy_HCI_Cortical_NOG assay. It measures cell viability related to the number of neurons using HCS Fluorescent Imaging.
CCTE_Mundy_HCI_Cortical_Synap&Neur_Matur_BPCount	Rat	Cortical	CCTE_Mundy_HCI_Cortical_Synap&Neur_Matur_BPCount is one of eight components of the CCTE_Mundy_HCI_Cortical_Synap&Neurite_Matur assay. It measures synaptogenesis and neurite maturation related to number of branch points using HCS Fluorescent Imaging.
CCTE_Mundy_HCI_Cortical_Synap&Neur_Matur_NeuriteCount	Rat	Cortical	CCTE_Mundy_HCI_Cortical_Synap&Neur_Matur_NeuriteCount is one of eight components of the CCTE_Mundy_HCI_Cortical_Synap&Neurite_Matur assay. It measures synaptogenesis and neurite maturation related to number of neurites using HCS Fluorescent Imaging.
CCTE_Mundy_HCI_Cortical_Synap&Neur_Matur_NeuriteLength	Rat	Cortical	CCTE_Mundy_HCI_Cortical_Synap&Neur_Matur_NeuriteLength is one of eight components of the CCTE_Mundy_HCI_Cortical_Synap&Neurite_Matur assay. It measures synaptogenesis and neurite maturation related to neurite length using HCS Fluorescent Imaging.
CCTE_Mundy_HCI_Cortical_Synap&Neur_Matur_NeuriteSpotCountPerNeuron	Rat	Cortical	CCTE_Mundy_HCI_Cortical_Synap&Neur_Matur_NeuriteSpotCountPerNeuron is one of eight components of the CCTE_Mundy_HCI_Cortical_Synap&Neurite_Matur assay. It measures synaptogenesis and neurite maturation related to number of neurite-associated synapses (synaptophysin puncta) per neuron using HCS Fluorescent Imaging.
CCTE_Mundy_HCI_Cortical_Synap&Neur_Matur_NeuronCount	Rat	Cortical	CCTE_Mundy_HCI_Cortical_Synap&Neur_Matur_NeuronCount is one of eight components of the CCTE_Mundy_HCI_Cortical_Synap&Neurite_Matur assay. It measures cell viability related to number of neurons using HCS Fluorescent Imaging.
CCTE_Mundy_HCI_Cortical_Synap&Neur_Matur_SynapseCount	Rat	Cortical	CCTE_Mundy_HCI_Cortical_Synap&Neur_Matur_SynapseCount is one of eight components of the CCTE_Mundy_HCI_Cortical_Synap&Neurite_Matur assay. It measures synaptogenesis and neurite maturation related to number of synpases per neuron using HCS Fluorescent Imaging.
CCTE_Mundy_HCI_hN2_NOG_BPCount	Human	Neural	CCTE_Mundy_HCI_hN2_NOG_BPCount is one of four components of the CCTE_Mundy_HCI_hN2_NOG assay. It measures neurite outgrowth related to number of branch points using HCS Fluorescent Imaging.
CCTE_Mundy_HCI_hN2_NOG_NeuriteCount	Human	Neural	CCTE_Mundy_HCI_hN2_NOG_NeuriteCount is one of four components of the CCTE_Mundy_HCI_hN2_NOG assay. It measures neurite outgrowth related to number of neurites using HCS Fluorescent Imaging.
CCTE_Mundy_HCI_hN2_NOG_NeuriteLength	Human	Neural	CCTE_Mundy_HCI_hN2_NOG_NeuriteLength is one of four components of the CCTE_Mundy_HCI_hN2_NOG assay. It measures neurite outgrowth related to neurite length using HCS Fluorescent Imaging.
CCTE_Mundy_HCI_hN2_NOG_NeuronCount	Human	Neural	CCTE_Mundy_HCI_hN2_NOG_NeuronCount is one of four components of the CCTE_Mundy_HCI_hN2_NOG assay. It measures cell viability related to number of neurons using HCS Fluorescent Imaging.
CCTE_Mundy_HCI_hNP1_Casp3_7	Human	Neural	CCTE_Mundy_HCI_hNP1_Casp3_7 is a multiplexed, cell-based-readout assay that uses neural stem cells derived from a neuroepithelial cell lineage of WA09 embryonic cells with measurements taken at 26.5 hours after chemical dosing in a microplate: 96-well plate.
CCTE_Mundy_HCI_hNP1_CellTiter	Human	Neural	CCTE_Mundy_HCI_hNP1_CellTiter is a multiplexed, cell-based-readout assay that uses neural stem cells derived from a neuroepithelial cell lineage of WA09 embryonic cells with measurements taken at 26.5 hours after chemical dosing in a microplate: 96-well plate.
CCTE_Mundy_HCI_hNP1_Pro_ResponderAvgInten	Human	Neural	CCTE_Mundy_HCI_hNP1_Pro_ResponderAvgInten is one of three components of the CCTE_Mundy_HCI_hNP1_Pro assay. It measures proliferation related to percentage of BrdU positive cells using HCS Fluorescent Imaging.
CCTE_Shafer_MEA_acute_burst_duration_mean	Rat	Cortical	CCTE_Shafer_MEA_acute_burst_duration_mean is a component of the CCTE_Shafer_MEA_acute assay. It measures the average time from the first spike (action potential firing) to the last spike in a single-electrode burst (temporally-clustered group of spikes) during a recording in a microelectrode array (MEA) using Axion Biosystems Maestro 768 channel amplifier with the AxIS adaptive spike detector. Th…
CCTE_Shafer_MEA_acute_burst_percentage_mean	Rat	Cortical	CCTE_Shafer_MEA_acute_burst_percentage_mean is a component of the CCTE_Shafer_MEA_acute assay. It measures the percentage of spikes (action potential firing) in a single-electrode burst (temporally-clustered groups of spikes) as the number of spikes in bursts divided by the total number of spikes during a recording in a microelectrode array (MEA) using Axion Biosystems Maestro 768 channel amplifi…
CCTE_Shafer_MEA_acute_burst_percentage_std	Rat	Cortical	CCTE_Shafer_MEA_acute_burst_percentage_std is a component of the CCTE_Shafer_MEA_acute assay. It measures the percentage of spikes (action potential firing) in a single-electrode burst (temporally-clustered groups of spikes) as the number of spikes in bursts divided by the total number of spikes during a recording in a microelectrode array (MEA) using Axion Biosystems Maestro 768 channel amplifie…
CCTE_Shafer_MEA_acute_cross_correlation_area	Rat	Cortical	CCTE_Shafer_MEA_acute_cross_correlation_area is a component of the CCTE_Shafer_MEA_acute assay. It measures the area under the well-wide pooled inter-electrode cross-correlation of action potential firing (not normalized to auto-correlations) within a window centered around 0 for the phase lag during a recording in a microelectrode array (MEA) using Axion Biosystems Maestro 768 channel amplifier …
CCTE_Shafer_MEA_acute_cross_correlation_HWHM	Rat	Cortical	CCTE_Shafer_MEA_acute_cross_correlation_HWHM is a component of the CCTE_Shafer_MEA_acute assay. It measures the distance along the x-axis (phase lag) from the left half maximum height to the center of the cross-correlogram of action potential firing during a recording in a microelectrode array (MEA) using Axion Biosystems Maestro 768 channel amplifier with the AxIS adaptive spike detector. Smalle…
CCTE_Shafer_MEA_acute_firing_rate_mean	Rat	Cortical	CCTE_Shafer_MEA_acute_firing_rate_mean is a component of the CCTE_Shafer_MEA_acute assay. It measures the frequency number of spikes (action potential firings) as the total number of spikes divided by the length of the recording in a microelectrode array (MEA) using Axion Biosystems Maestro 768 channel amplifier with the AxIS adaptive spike detector. The firing rate is divided by the number of el…
CCTE_Shafer_MEA_acute_interburst_interval_mean	Rat	Cortical	CCTE_Shafer_MEA_acute_interburst_interval_mean is a component of the CCTE_Shafer_MEA_acute assay. It measures the average time between the start of consecutive single-electrode bursts (temporally-clustered groups of action potential firing) during a recording in a microelectrode array (MEA) using Axion Biosystems Maestro 768 channel amplifier with the AxIS adaptive spike detector. The recordings …
CCTE_Shafer_MEA_acute_LDH	Rat	Cortical	CCTE_Shafer_MEA_acute_LDH is a component of the CCTE_Shafer_MEA_acute assay. It measures the lactate dehydrogenase enzyme activity using spectrophotometry.
CCTE_Shafer_MEA_acute_network_burst_percentage	Rat	Cortical	CCTE_Shafer_MEA_acute_network_burst_percentage is a component of the CCTE_Shafer_MEA_acute assay. It measures the percent of spikes (action potential firings) in network bursts (temporally-clustered groups of spikes across multiple electrodes) as the number of spikes occuring in network bursts divided by the total number of spikes during a recording in a microelectrode array (MEA) using Axion Bio…
CCTE_Shafer_MEA_acute_per_burst_spike_number_mean	Rat	Cortical	CCTE_Shafer_MEA_acute_per_burst_spike_number_mean is a component of the CCTE_Shafer_MEA_acute assay. It measures the average number of spikes (action potential firings) in a single-electrode burst (temporally-clustered group of spikes) during a recording in a microelectrode array (MEA) using Axion Biosystems Maestro 768 channel amplifier with the AxIS adaptive spike detector. The recordings befor…
CCTE_Shafer_MEA_acute_per_network_burst_electrodes_number_mean	Rat	Cortical	CCTE_Shafer_MEA_acute_per_network_burst_electrodes_number_mean is a component of the CCTE_Shafer_MEA_acute assay. It measures the average number of electrodes with activity during a network burst (a temporally-clustered group of action potential firing across multiple electrodes) in a recording in a microelectrode array (MEA) using Axion Biosystems Maestro 768 channel amplifier with the AxIS adap…
CCTE_Shafer_MEA_acute_per_network_burst_spike_number_mean	Rat	Cortical	CCTE_Shafer_MEA_acute_per_network_burst_spike_number_mean is a component of the CCTE_Shafer_MEA_acute assay. It measures the average number of spikes (action potential firings) in a network burst (temporally-clustered group of spikes across multiple electrodes) as the total number of spikes in a network burst divided by the number of network bursts during a recording in a microelectrode array (ME…
CCTE_Shafer_MEA_acute_per_network_burst_spike_number_std	Rat	Cortical	CCTE_Shafer_MEA_acute_per_network_burst_spike_number_std is a component of the CCTE_Shafer_MEA_acute assay. It measures the standard deviation of the number of spikes (action potential firings) in a network burst (temporally-clustered group of spikes across multiple electrodes) during a recording in a microelectrode array (MEA) using Axion Biosystems Maestro 768 channel amplifier with the AxIS ad…
CCTE_Shafer_MEA_acute_spike_number	Rat	Cortical	CCTE_Shafer_MEA_acute_spike_number is a component of the CCTE_Shafer_MEA_acute assay. It measures the total number of spikes (action potential firings) in a 40-minute recording in a microelectrode array (MEA) using Axion Biosystems Maestro 768 channel amplifier with the AxIS adaptive spike detector. The recordings before and after chemical treatment are used to calculate a percent change in the s…
CCTE_Shafer_MEA_acute_synchrony_index	Rat	Cortical	CCTE_Shafer_MEA_acute_synchrony_index is a component of the CCTE_Shafer_MEA_acute assay. It measures the synchrony of the neural network as a unitless measure between 0 (low synchrony) to 1 (high synchrony) during a recording in a microelectrode array (MEA) using Axion Biosystems Maestro 768 channel amplifier with the AxIS adaptive spike detector. The recordings before and after chemical treatmen…
CCTE_Shafer_MEA_dev_AB	Rat	Cortical	CCTE_Shafer_MEA_dev_AB is 1 of 19 assay components of the CCTE_Shafer_MEA_dev assay. It measures the resazurin reduction using fluorescence.
CCTE_Shafer_MEA_dev_active_electrodes_number	Rat	Cortical	CCTE_Shafer_MEA_dev_active_electrodes_number is 1 of 19 assay components of the CCTE_Shafer_MEA_dev assay. It measures the number of electrodes in a well with a mean firing rate of at least 5 spikes (action potential firings) per minute during a recording in a microelectrode array (MEA) using Axion Biosystems Maestro 768 channel amplifier with the AxIS adaptive spike detector. To collapse across …
CCTE_Shafer_MEA_dev_burst_duration_mean	Rat	Cortical	CCTE_Shafer_MEA_dev_burst_duration_mean is 1 of 19 assay components of the CCTE_Shafer_MEA_dev assay. It measures the average time interval from the first spike (action potential firing) to the last spike in a singe-electrode burst (temporally-clustered group of spikes) during a recording in a microelectrode array (MEA) using Axion Biosystems Maestro 768 channel amplifier with the AxIS adaptive s…
CCTE_Shafer_MEA_dev_burst_rate	Rat	Cortical	CCTE_Shafer_MEA_dev_burst_rate is 1 of 19 assay components of the CCTE_Shafer_MEA_dev assay. It measures the frequency of single-electrode bursts (temporally-clustered groups of action potential firing) as the total number of bursts divided by the length of the recording in a microelectrode array (MEA) using Axion Biosystems Maestro 768 channel amplifier with the AxIS adaptive spike detector. The…
CCTE_Shafer_MEA_dev_bursting_electrodes_number	Rat	Cortical	CCTE_Shafer_MEA_dev_bursting_electrodes_number is 1 of 19 assay components of the CCTE_Shafer_MEA_dev assay. It measures the number of electrodes in a well with a burst rate of at least 1 burst (temporally-clustered group of action potential firing) every 2 minutes during a recording in a microelectrode array (MEA) using Axion Biosystems Maestro 768 channel amplifier with the AxIS adaptive spike …
CCTE_Shafer_MEA_dev_correlation_coefficient_mean	Rat	Cortical	CCTE_Shafer_MEA_dev_correlation_coefficient_mean is 1 of 19 assay components of the CCTE_Shafer_MEA_dev assay. It measures the correlation coefficent of spikes (action potential firings) between every pair of electrodes in a well during a recording in a microelectrode array (MEA) using Axion Biosystems Maestro 768 channel amplifier with the AxIS adaptive spike detector. The pairwise correlations …
CCTE_Shafer_MEA_dev_firing_rate_mean	Rat	Cortical	CCTE_Shafer_MEA_dev_firing_rate_mean is 1 of 19 assay components of the CCTE_Shafer_MEA_dev assay. It measures the frequency of spikes (action potential firings) as the total number of spikes divided by the length of the recording in a microelectrode array (MEA) using Axion Biosystems Maestro 768 channel amplifier with the AxIS adaptive spike detector. The firing rate is averaged across the activ…
CCTE_Shafer_MEA_dev_inter_network_spike_interval_mean	Rat	Cortical	CCTE_Shafer_MEA_dev_inter_network_spike_interval_mean is 1 of 19 assay components of the CCTE_Shafer_MEA_dev assay. It measures the average time interval between network spikes (temporally-clustered groups of actional potential firing across multiple electrodes) as the average time between peaks of consecutive network spikes during a recording in a microelectrode array (MEA) using Axion Biosystem…
CCTE_Shafer_MEA_dev_interburst_interval_mean	Rat	Cortical	CCTE_Shafer_MEA_dev_interburst_interval_mean is 1 of 19 assay components of the CCTE_Shafer_MEA_dev assay. It measures the average time interval between consecutive single-electrode bursts (temporally-clustered groups of action potential firing) during a recording in a microelectrode array (MEA) using Axion Biosystems Maestro 768 channel amplifier with the AxIS adaptive spike detector. The mean i…
CCTE_Shafer_MEA_dev_LDH	Rat	Cortical	CCTE_Shafer_MEA_dev_LDH is 1 of 19 assay components of the CCTE_Shafer_MEA_dev assay. It measures the lactate dehydrogenase enzyme activity using spectrophotometry.
CCTE_Shafer_MEA_dev_mutual_information_norm	Rat	Cortical	CCTE_Shafer_MEA_dev_mutual_information_norm is 1 of 19 assay components of the CCTE_Shafer_MEA_dev assay. It is a measure of shared information between electrodes during a recording in a microelectrode array (MEA) using Axion Biosystems Maestro 768 channel amplifier with the AxIS adaptive spike detector. To collapse across multiple recordings made on days post-plating 5, 7, 9 and 12, the trapezoi…
CCTE_Shafer_MEA_dev_network_spike_duration_std	Rat	Cortical	CCTE_Shafer_MEA_dev_network_spike_duration_std is 1 of 19 assay components of the CCTE_Shafer_MEA_dev assay. It measures the standard deviation of the duration of network spikes (temporally-clustered groups of action potential firing across multiple electrodes) during a recording in a microelectrode array (MEA) using Axion Biosystems Maestro 768 channel amplifier with the AxIS adaptive spike dete…
CCTE_Shafer_MEA_dev_network_spike_number	Rat	Cortical	CCTE_Shafer_MEA_dev_network_spike_number is 1 of 19 assay components of the CCTE_Shafer_MEA_dev assay. It measures the number of network spikes (temporally-clustered groups of action potential firing across multiple electrodes) during a recording in a microelectrode array (MEA) using Axion Biosystems Maestro 768 channel amplifier with the AxIS adaptive spike detector. To collapse across multiple …
CCTE_Shafer_MEA_dev_network_spike_peak	Rat	Cortical	CCTE_Shafer_MEA_dev_network_spike_peak is 1 of 19 assay components of the CCTE_Shafer_MEA_dev assay. It measures the average number of electrodes participating at the peak of a network spike (the peak of a temporally-clustered group of action potential firing across multiple electrodes) during a recording in a microelectrode array (MEA) using Axion Biosystems Maestro 768 channel amplifier with th…
CCTE_Shafer_MEA_dev_per_burst_interspike_interval	Rat	Cortical	CCTE_Shafer_MEA_dev_per_burst_interspike_interval is 1 of 19 assay components of the CCTE_Shafer_MEA_dev assay. It measures the average time interval between spikes (action potential firings) within a single-electrode burst (temporally-clustered group of spikes) during a recording in a microelectrode array (MEA) using Axion Biosystems Maestro 768 channel amplifier with the AxIS adaptive spike det…
CCTE_Shafer_MEA_dev_per_burst_spike_percent	Rat	Cortical	CCTE_Shafer_MEA_dev_per_burst_spike_percent is 1 of 19 assay components of the CCTE_Shafer_MEA_dev assay. It measures the percentage of spikes (action potential firings) in a single-electrode burst (temporally-clustered group of spikes) as the total number spikes in bursts divided by the total number of spikes during a recording in a microelectrode array (MEA) using Axion Biosystems Maestro 768 c…
CCTE_Shafer_MEA_dev_per_network_spike_spike_number_mean	Rat	Cortical	CCTE_Shafer_MEA_dev_per_network_spike_spike_number_mean is 1 of 19 assay components of the CCTE_Shafer_MEA_dev assay. It measures the average number of spikes (action potential firings) in a network spike (temporally-clustered group of spikes across multiple electrodes) as the number of spikes that occur within a 0.05 s time window at the peak of a network spike divided by the total number of net…
CCTE_Shafer_MEA_dev_per_network_spike_spike_percent	Rat	Cortical	CCTE_Shafer_MEA_dev_per_network_spike_spike_percent is 1 of 19 assay components of the CCTE_Shafer_MEA_dev assay. It measures the percent of spikes (action potential firings) in a network spike (temporally-clustered group of spikes across multiple electrodes) as the number of spikes that occur within a 0.05 s time window at the peak of a network spike divided by the total number of spikes during …
CCTE_Shafer_MEA_dev_spike_duration_mean	Rat	Cortical	CCTE_Shafer_MEA_dev_spike_duration_mean is 1 of 19 assay components of the CCTE_Shafer_MEA_dev assay. It measures the average duration of network spikes (temporally-clustered groups of action potential firing across multiple electrodes) during a recording in a microelectrode array (MEA) using Axion Biosystems Maestro 768 channel amplifier with the AxIS adaptive spike detector. To collapse across …
IUF_NPC2-5_cytotoxicity_120hr	Human	Brain	IUF_NPC2-5_cytotoxicity_120hr is one of 12 assay components measured from the IUF_NPC2-5 assay. It is designed to measure cytotoxicity at 120hr due to loss of membrane integrity. LDH measurements are performed from medium supernatants of each well and are based on the reduction of resazurin to resorufin measured as fluorescence signal (relative fluorescence unit) in a multiplate reader.
IUF_NPC5_oligodendrocyte_differentiation_120hr	Human	Brain	IUF_NPC2b_oligodendrocyte_migration_120hr is one of 12 assay components measured from the IUF_NPC2-5 assay. Oligodendrocyte migration distance at 120 hr is the mean distance of all oligodendrocytes from the edge of the sphere core to each individual oligodendrocyte (see IUF_NPC5_oligodendrocyte_differentiation_120hr). Oligodendrocyte migration is normalized to radial glia migration distance at 12…
NVS_ENZ_rACFSKBinding	Rat	Brain	NVS_ENZ_rACFSKBinding is one of one assay component(s) measured or calculated from the NVS_ENZ_rACFSKBinding assay. It is designed to make measurements of enzyme activity, a form of enzyme reporter, as detected with scintillation counting signals by Filter-based radiodetection technology.
NVS_ENZ_rAChE	Rat	Brain	NVS_ENZ_rAChE is one of one assay component(s) measured or calculated from the NVS_ENZ_rAChE assay. It is designed to make measurements of enzyme activity, a form of enzyme reporter, as detected with absorbance signals by Colorimetric technology.
NVS_ENZ_rCNOS	Rat	Brain	NVS_ENZ_rCNOS is one of one assay component(s) measured or calculated from the NVS_ENZ_rCNOS assay. It is designed to make measurements of enzyme activity, a form of enzyme reporter, as detected with scintillation counting signals by Filter-based radiodetection technology.
NVS_ENZ_rMAOAC	Rat	Brain	NVS_ENZ_rMAOAC is one of one assay component(s) measured or calculated from the NVS_ENZ_rMAOAC assay. It is designed to make measurements of enzyme activity, a form of enzyme reporter, as detected with scintillation counting signals by Lysate-based radiodetection technology.
NVS_ENZ_rMAOBP	Rat	Brain	NVS_ENZ_rMAOBP is one of one assay component(s) measured or calculated from the NVS_ENZ_rMAOBP assay. It is designed to make measurements of enzyme activity, a form of enzyme reporter, as detected with scintillation counting signals by Lysate-based radiodetection technology.
NVS_GPCR_bAdoR_NonSelective	Bovine	Brain	NVS_GPCR_bAdoR_NonSelective is one of one assay component(s) measured or calculated from the NVS_GPCR_bAdoR_NonSelective assay. It is designed to make measurements of radioligand binding, a form of binding reporter, as detected with scintillation counting signals by Filter-based radiodetection technology.
NVS_GPCR_gOpiateK	Guinea pig	Brain	NVS_GPCR_gOpiateK is one of one assay component(s) measured or calculated from the NVS_GPCR_gOpiateK assay. It is designed to make measurements of radioligand binding, a form of binding reporter, as detected with scintillation counting signals by Filter-based radiodetection technology.
NVS_GPCR_hAdoRA1	Human	Brain	NVS_GPCR_hAdoRA1 is one of one assay component(s) measured or calculated from the NVS_GPCR_hAdoRA1 assay. It is designed to make measurements of radioligand binding, a form of binding reporter, as detected with scintillation counting signals by Filter-based radiodetection technology.
NVS_GPCR_hAT1	Human	Brain	NVS_GPCR_hAT1 is one of one assay component(s) measured or calculated from the NVS_GPCR_hAT1 assay. It is designed to make measurements of radioligand binding, a form of binding reporter, as detected with scintillation counting signals by Filter-based radiodetection technology.
NVS_GPCR_rH3	Rat	Brain	NVS_GPCR_rH3 is one of one assay component(s) measured or calculated from the NVS_GPCR_rH3 assay. It is designed to make measurements of radioligand binding, a form of binding reporter, as detected with scintillation counting signals by Filter-based radiodetection technology.
NVS_GPCR_rOpiate_NonSelective	Rat	Brain	NVS_GPCR_rOpiate_NonSelective is one of one assay component(s) measured or calculated from the NVS_GPCR_rOpiate_NonSelective assay. It is designed to make measurements of radioligand binding, a form of binding reporter, as detected with scintillation counting signals by Filter-based radiodetection technology.
NVS_GPCR_rSST	Rat	Brain	NVS_GPCR_rSST is one of one assay component(s) measured or calculated from the NVS_GPCR_rSST assay. It is designed to make measurements of radioligand binding, a form of binding reporter, as detected with scintillation counting signals by Filter-based radiodetection technology.
NVS_LGIC_hNNR_NBungSens	Human	Brain	NVS_LGIC_hNNR_NBungSens is one of one assay component(s) measured or calculated from the NVS_LGIC_hNNR_NBungSens assay. It is designed to make measurements of radioligand binding, a form of binding reporter, as detected with scintillation counting signals by Filter-based radiodetection technology.
NVS_LGIC_rNNR_BungSens	Rat	Brain	NVS_LGIC_rNNR_BungSens is one of one assay component(s) measured or calculated from the NVS_LGIC_rNNR_BungSens assay. It is designed to make measurements of radioligand binding, a form of binding reporter, as detected with scintillation counting signals by Filter-based radiodetection technology.
NVS_OR_gSIGMA_NonSelective	Guinea pig	Brain	NVS_OR_gSIGMA_NonSelective is one of one assay component(s) measured or calculated from the NVS_OR_gSIGMA_NonSelective assay. It is designed to make measurements of radioligand binding, a form of binding reporter, as detected with scintillation counting signals by Filter-based radiodetection technology.
NVS_TR_gDAT	Guinea pig	Brain	NVS_TR_gDAT is one of one assay component(s) measured or calculated from the NVS_TR_gDAT assay. It is designed to make measurements of radioligand binding, a form of binding reporter, as detected with scintillation counting signals by Filter-based radiodetection technology.
NVS_TR_rNET	Rat	Brain	NVS_TR_rNET is one of one assay component(s) measured or calculated from the NVS_TR_rNET assay. It is designed to make measurements of radioligand binding, a form of binding reporter, as detected with scintillation counting signals by Filter-based radiodetection technology.
NVS_TR_rSERT	Rat	Brain	NVS_TR_rSERT is one of one assay component(s) measured or calculated from the NVS_TR_rSERT assay. It is designed to make measurements of radioligand binding, a form of binding reporter, as detected with scintillation counting signals by Filter-based radiodetection technology.
NVS_TR_rVMAT2	Rat	Brain	NVS_TR_rVMAT2 is one of one assay component(s) measured or calculated from the NVS_TR_rVMAT2 assay. It is designed to make measurements of radioligand binding, a form of binding reporter, as detected with scintillation counting signals by Filter-based radiodetection technology.

## Sheet: Table S6
Table S6. Rankings of in vivo neurotoxicity, in vitro neurotoxicity, and permeabilty values
Chemicals	IRIS POD (mg/kg/day)	IRIS (in vivo) ranking	ToxCast AC50 (µM)	ToxCast (in vitro) ranking	Predicted Pe 10-6 (cm/s)	Permeability ranking	ToxCast and Pe ranking
Aldicarb	0.01	1.5	2.7	3	0.45	21	10.5
O-Ethyl O-(4-nitrophenyl) phenylphosphonothioate	0.01	1.5	24.96	19	2.34	12	17
Endrin	0.025	4	0.26	1	17.6	1	1
Methyl parathion	0.025	4	17.75	15	1.09	18	21
Fenamiphos	0.025	4	19.57	17	4.39	9	14.5
Disulfoton	0.04	6	5.16	7	7.26	6	3
Dichlorvos	0.05	8.5	4.78	5	2.49	11	4
Methamidophos	0.05	8.5	15	14	8.15	5	6.5
Ethion	0.05	8.5	22.17	18	4.91	8	14.5
Dimethoate	0.05	8.5	39.53	21	0.72	19	23
Merphos oxide	0.1	11	53.69	23	6.5	7	16
Acephate	0.12	12	0.43	2	0.15	23	12.5
2,4-Dinitrotoluene	0.2	13.5	9.72	10	0.31	22	19
Naled	0.2	13.5	10.23	11	2.24	13	10.5
Malathion	0.23	15	13.09	12	0.66	20	19
Pirimiphos-methyl	0.25	16	48.14	22	4.2	10	19
Baygon	0.36	17	5.09	6	2.18	15	8
Carbofuran	0.5	18	7.5	9	2.14	16	12.5
Phosmet	2	19	32.09	20	1.39	17	22
Danitol	2.5	20	2.77	4	15.1	2	2
Benzidine	2.7	21	19.06	16	12.4	3	6.5
Chlorobenzilate	5	22	14.33	13	11	4	5
Mepiquat chloride	25	23	5.58	8	2.21	14	9
